# Supplementary material for: Identification, Expression, and Interaction Analysis of Ovate Family Proteins in Populus trichocarpa Reveals a Role of PtOFP1 Regulating Drought Stress Response
Source: Front Plant Sci. 2021 Apr 20;12:650109. doi: 10.3389/fpls.2021.650109 (PMC8095670; doi:10.3389/fpls.2021.650109)
Supplement: Supplementary Table 1 — All primers used in this study. [file Table_1.XLSX]

## Sheet: Sheet1
Primers used for qRT-PCR analysis.
Primer Name	Sequence
PtOFP1-qF (Potri.006G107700)	TGGAGATGATAGTGGAGAA
PtOFP1-qR (Potri.006G107700)	TGCTTGAACACCTTGATAA
PTOFP3-qF (Potri.006G205500)	TGGTGCTGTCAATGGAATCTC
PTOFP3-qR (Potri.006G205500)	TCCCAGTCTGTTAAACCATGAG
PTOFP4-qF (Potri.016G134200)	ACAAAGGGCTAGGAAAAGGAC
PTOFP4-qR (Potri.016G134200)	AGAGAACTATCAGAAAGAGAAGCTG
PTOFP5-qF (Potri.016G072800)	GACACCCCTTCCACATTCTC
PTOFP5-qR (Potri.016G072800)	GGGTCATCGGAATCTTTCTCTAC
PTOFP9-qF (Potri.004G062100)	GAATTCTGTTTCCGCAAGTCC
PTOFP9-qR (Potri.004G062100)	AGCACTCTCGTCACCAAAAG
PTOFP19-qF (Potri.008G153500)	TTCTCAAATGCCTACCCACC
PTOFP19-qR (Potri.008G153500)	GATCCCTATACTCCTGCAACTG
PTOFP20-qF (Potri.008G017500)	GTAAATTCAGTTTTCTTTGATCCTTCTG
PTOFP20-qR (Potri.008G017500)	GATCTCACCCCACGTACAAC
PTOFP21-qF (Potri.010G087200)	AACTCCCTCTATGACCTCTCC
PTOFP21-qR (Potri.010G087200)	GTTGTGAGGCGATAATGGTG
PTOFP22-qF (Potri.010G241500)	GTGGTATTTGAAGGTCAATGGG
PTOFP22-qR (Potri.010G241500)	AGGAGATGAAGAGGAAGAGGTAG
PTOFP24-qF (Potri.015G004300)	TCAGGTCATGGTTTTGGTCC
PTOFP24-qR (Potri.015G004300)	TTCAGGTAAACTAGCCGAAAGG
PtUBC-qF (Potri.006G205700)	CTGAAGAAGGAGATGACAGCACCA
PtUBC-qR (Potri.006G205700)	GCATCCCTTCAACACAGTTTCACG
PtOFP1-AD-F	CATGGAGGCCAGTGAATTCATGGAAGACATTGATTGGCA
PtOFP1-AD-R	TCGAGCTCGATGGATCCTTAACCATTGTTGATCAGC
PtOFP19-BD-F	GCCATGGAGGCCGAATTCATGCCCCCCATCTTCTGG
PtOFP19-BD-R	TGCAGGTCGACGGATCCTCACCGACGAAGGCCGTCAGGTT
PtOFP21-BD-F	GCCATGGAGGCCGAATTCATGCCCACCATCTTCTGG
PtOFP21-BD-R	TGCAGGTCGACGGATCCTCACACCAATAAACGTGAAACC
PtOFP25-BD-F	GCCATGGAGGCCGAATTCATGCCAAAGAAACTCC
PtOFP25-BD-R	TGCAGGTCGACGGATCCTTACGTTACATTTTCCAATTTCCTCC
PtKu70-BD-F(POPTR_0011s10870.1)	GCCATGGAGGCCGAATTCATGGAGTTGGACCCTGATGAC
PtKu70-BD-R(POPTR_0011s10870.1)	TGCAGGTCGACGGATCCTCACTTTCCCAAGTGAGTTAATATC

## Sheet: Sheet2
Primers for Systemic Subcellular Localization and Transcriptional activity assays of PtOFP1
Primer Name	Sequence
PtOFP1-YFP-F	GGAAGATCTATGGAAGACATTGATTGGCA
PtOFP1-YFP-R	CGCGGATCCTTAACCATTGTTGATCAGC
GD-PtOFP1-F	CACCATGGAAGACATTGATTGGCA
GD-PtOFP1-R	TTAACCATTGTTGATCAGC
