# Supplementary material for: Identification, Expression, and Interaction Analysis of Ovate Family Proteins in Populus trichocarpa Reveals a Role of PtOFP1 Regulating Drought Stress Response
Source: Front Plant Sci. 2021 Apr 20;12:650109. doi: 10.3389/fpls.2021.650109 (PMC8095670; doi:10.3389/fpls.2021.650109)
Supplement: Supplementary Table 6 — List of PtOFP gene expression in 18 different samples. RNA-seq data were collected from the Populus Gene Atlas Study in Phytozome v11.0 (http://phytozome.jgi.doe.gov/pz/portal.html). [file Table_6.XLSX]

## Sheet: Sheet1
	Bud(Early dormant)	Bud(Fully open)	Bud(Late dormant)	Bud (Predormant I)	Bud(Predormant II)	Leaf (First fully expanded)	Leaf(Immature)	Leaf(Young)	Stem(Inode)	Stem(Node)	Root tip	Root	female early	female receptive	female late	male early	male early	male mid
PtOFP1	4.74	5.98	1.411	1.561	1.723	13.106	6.809	9.389	1.717	2.517	8.493	7.047	4.955	5.329	6.079	1.935	3.952	1.097
PtOFP2	0.602	0.383	0.124	0.197	0.261	0.53	0.153	0.296	0.159	0.128	0.311	1.181	0.376	0.07	0.169	0.253	0.603	0.039
PtOFP3	0.785	22.691	0.221	0.197	0.128	42.644	12.787	23.106	0.514	0.472	13.577	0.894	5.403	3.012	3.339	1.532	4.505	0.661
PtOFP4	3.091	1.135	1.78	7.493	4.854	1.105	1.94	1.764	14.297	15.386	2.359	4.127	10.403	8.06	7.764	2.077	2.871	1.189
PtOFP5	2.381	6.908	0.954	5.325	4.27	1.6	4.587	1.729	2.722	6.334	2.625	1.404	1.379	0.723	1.273	2.181	2.784	0.374
PtOFP6	6.08	7.636	1.787	3.753	2.526	2.857	5.771	6.37	0.057	1.564	4.598	0.335	0.936	1.766	1.172	0.193	0.247	0
PtOFP7	0	0.546	0.011	0.031	0	0.125	0.456	0.25	0.961	0.542	0.339	0.53	0.477	0.441	0.994	0.562	0.92	0.031
PtOFP8	0.089	0.775	0	0	0	0.389	0.341	0.484	0.795	0.42	0.49	1.491	0.097	0.321	0.957	0.02	0.112	0.132
PtOFP9	0.697	2.765	0.33	0.734	0.979	6.1	3.343	3.994	0.319	0.473	4.212	0.139	0.67	0.351	0.499	0.676	0.36	0.245
PtOFP10	0	0	0	0	0	0.131	0.024	0	0.306	0.015	0	3.068	0.035	0.052	0.292	0	0.03	0
PtOFP11	0.65	0.198	0.213	0.541	0.755	0.728	0.886	0.562	0.349	0.366	0.832	0.059	0.926	0.602	0.842	0.137	0.184	0.157
PtOFP12	0	0	0	0	0	0	0	0	0	0	0	0	0	0	0	0	0	0
PtOFP13	0	0	0	0	0	0	0	0	0.016	0.014	0	0	0	0	0	0.029	0.086	0.031
PtOFP14	1.229	0.169	0.292	2.606	1.339	0.477	1.708	0.607	1.713	1.186	0.944	1.119	0.058	0.11	0.133	0	0.013	0.024
PtOFP15	0.712	0.211	0.074	0.571	0.688	0.074	0.589	0.25	0	0.118	0.547	0.011	0.063	0.726	0.334	0.052	0.036	0.055
PtOFP16	3.081	1.571	0.516	1.126	1.535	0.255	1.914	0.443	3.113	2.53	1.545	1.602	4.35	4.483	6.824	16.216	10.445	4.096
PtOFP17	1.352	0.099	0	0.419	0.524	0.27	0.51	0.196	0.063	1.121	0.549	0.468	0.21	0.295	0.519	0	0.067	0.057
PtOFP18	0.038	0.177	0.028	0.028	0.08	0.07	1.409	0.017	0	0	0.533	0.288	1.353	19.794	65.139	0	0.093	0
PtOFP19	0	0	0	0	0	0	0.586	0	5.585	3.428	0.134	0.046	0.161	0	0.221	0	0	0
PtOFP20	0.46	1.005	0.849	0.459	0.445	7.542	2.296	5.539	0.395	0.509	3.461	4.424	1.216	2.178	2.253	0.19	0.27	0.658
PtOFP21	2.32	0.337	1.315	2.184	2.177	0.92	0.821	0.643	1.879	1.985	0.388	1.806	2.78	4.79	3.753	1.217	1.785	0.274
PtOFP22	0.919	2.724	0.43	1.33	1.234	3.212	2.543	3.783	0.358	1.094	2.961	1.862	0.441	1.202	2.089	0.415	0.936	0.229
PtOFP23	0	0	0	0	0	0.082	0	0	0	0	0	0	0	0	0	0.246	0	0.165
PtOFP24	0.052	6.463	0.669	0.038	0	13.793	5.203	19.618	0.017	0	12.837	0.027	6.258	0	0.684	1.251	0.452	0.91
PtOFP25	0	0	0	0.034	0	0	0.026	0.013	0.01	0.066	0	1.05	0	0	0	0.149	0.097	0
PtOFP26	8.203	1.157	8.03	8.502	8.389	3.489	2.573	2.591	2.86	3.606	2.216	0.898	1.888	1.354	1.475	4.509	2.091	3.24
PtOFP27	5.536	2.472	0.914	4.798	4.835	2.313	4.901	3.567	0.127	0.915	3.518	1.723	1.765	0.395	0.399	10.584	11.016	2.349
PtOFP28	0.082	1.161	0.015	0.135	0.128	1.903	1.259	1.229	19.381	7.273	0.905	5.106	7.77	2.085	3.855	5.138	3.217	0.397
PtOFP29	0	0.041	0.033	0	0	0.119	0	0	1.294	0.476	0.021	1.201	0.089	0.142	0.035	0	0	0.149
PtOFP30	0	0	0	0	0	0	0	0	0	0	0	0	0	0	0	0	0	0
